# Supplementary material for: The strategic combination of trastuzumab emtansine with oncolytic rhabdoviruses leads to therapeutic synergy
Source: Commun Biol. 2020 May 22;3:254. doi: 10.1038/s42003-020-0972-7 (PMC7244474; doi:10.1038/s42003-020-0972-7)
Supplement: Supplementary file 3 — Supplementary Data 1 [file 42003_2020_972_MOESM3_ESM.xlsx]

## Sheet: Figure 1
b		VEU
	T-DM1 (ug/ml)	1	2	3	4	5	6	7	8	9
	0	5560	3280	261	17100	8560	5320	12600	4870	10400
	0.78125	476	2320	3240	1360	2760	6610	11400	4940	9890
	1.5625	3340	594	1590	9010	9180	4180	3750	8240	10800
	3.125	2120	3050	3160	5850	7740	5280	8210	6410	10400
	6.25	2160	1810	3080	11900	6730	7890	9370	7290	5930
	7.8125	5860	1610	1260	11200	2520	7210	11300	5320	5690
	12.5	4360	4320	4500	11300	9350	5530	7020	4580	8630
	15.625	6060	3240	3820	22400	19200	9270	11500	6950	9210
	25	11400	13400	9770	16200	11500	16800	14300	16200	13900
	31.25	13500	4890	6350	67600	52700	33000	26800	16800	25900
	50	17100	13500	17700	63000	46500	53500	37200	36600	45900
	62.5	44800	20100	24900	322000	47200	42500	68300	60600	66000
	100	175000	70400	252000	979000	356000	405000	542000	300000	599000
	125	337000	591000	206000	1390000	1360000	490000	1390000	466000	957000
	250	1610000	859000	1200000	2060000	1450000	780000	2580000	1320000	1200000
	500	2000000	1350000	1150000	3040000	1480000	1630000	3520000	1520000	1420000
	1000	2310000	1790000	1410000	2380000	1800000	1620000	2090000	1300000	779000
c		PFU/ml
		1	2	3
	Mock	227000	188667	134667
	T-DM1	2210000	3130000	2850000
	trastuzumab	149000	81000	49800
	colchicine	6540000	6320000	6320000
e		Polynucleation (%)
		786-0 Uninfected			786-0 Infected			GM38 Uninfected			GM38 Infected
		1	2	3	1	2	3	1	2	3	1	2	3
	Mock	0	0	0	0.11325	0	0	0.0113636	0	0	0	0	0
	T-DM1	7.59076	7.95107	7.71605	38.6313	35.5556	28.9544	0.0681818	0.132076	0.150943	3.125	12.5	8.51064
	trastuzumab	0	0	0	0.154083	0.143472	0	0	0	0.0235294	0	0	1.2987
f		Viability (% resazurin)
	T-DM1 (ug/ml)	Mock			VSVd51
		1	2	3	1	2	3
	0	101.354	99.6031	99.0427	89.2365	93.2291	111.23
	3.7	76.9087	75.6479	75.788	74.5972	71.9356	96.311
	11.11	72.9162	75.858	70.3946	71.1651	69.3579	97.9921
	33.33	65.8837	70.2545	63.9575	60.9036	59.5797	77.6091
	100	60.042	64.1466	60.8685	33.2571	36.1009	36.9204
	300	68.1882	77.6792	72.3558	16.0402	12.1947	14.6813
g		Viability (% resazurin)
	trastuzumab (ug/ml)	Mock			VSVd51
		1	2	3	1	2	3
	0	99.3284	100.672	100	83.5305	87.1762	87.6239
	3.7	121.714	80.9082	71.4423	67.9885	62.7183	69.3316
	11.11	109.69	80.2047	72.0819	66.4535	63.2427	67.3489
	33.33	111.033	82.0595	74.0646	69.4595	65.8778	66.7093
	100	109.946	83.0189	72.1458	69.3956	65.7499	67.4768
	300	112.312	104.765	87.56	75.5357	73.8088	76.0473
h		Viability (% resazurin)
		Mock			TNF
		1	2	3	1	2	3
	Mock	119.1	112.8	117	122.3	120.1	120.3
	T-DM1	79.71	109.4	113	55.21	63.56	54.41
	trastuzumab	115.3	113.7	118.2	114.5	133.3	125
	colchicine	106.1	107.7	114.5	50.9	50.13	47.38
i		IFNβ (pg/ml)
		Mock			VSVd51
		1	2	3	1	2	3
	Mock	0	0	0	460.444	321.556	350.444
	T-DM1	0	0	0	146	120.444	158.222
	trastuzumab	0	0	0	276	313.778	277.111
j		VEU/ml
		Mock						trastuzumab (250 ug/ml)						T-DM1 (250 ug/ml)						T-DM1 (500 ug/ml)
		1	2	3	4	5	6	1	2	3	4	5	6	1	2	3	4	5	6	1	2	3	4	5	6
	0	79	56	0	122	85	0	79	56	0	122	85	0	79	56	0	122	85	0	79	56	0	122	85	0
	12	152	146	274	216	160	372	187	272	351	315	358	485	248	264	573	319	174	474	349	132	139	423	119	188
	24	4143	1982	2086	3268	2235	2200	1103	2169	1482	2248	2986	1768	3089	3994	3112	3755	5045	3640	9010	6288	6462	5570	5331	5473
	36	2346	882	1514	2473	1169	1964	739	746	1541	1551	949	1904	2392	2901	2669	1988	2555	2419	4935	8192	13737	4225	5984	8725
	48	1081	1044	952	1253	1271	1140	1083	1268	788	1702	1568	913	4526	4131	3727	5068	5434	5026	19809	18816	23243	11978	11548	8760
		VEU/ml
k		Mock			trastuzumab (250 ug/ml)			T-DM1 (250 ug/ml)
		1	2	3	1	2	3	1	2	3
	0	444	430	531	384	508	631	468	538	410
	8	251	211	439	371	380	388	347	455	571
	12	5100	4613	7100	6532	5783	4751	5267	6406	6036
	24	20481	17909	23353	25122	27064	26448	38038	28500	30584
	36	15080	17486	26176	23619	21606	22039	23761	24779	25741
	48	12881	15123	15367	12763	13917	14858	19785	15863	15035

## Sheet: Figure 2
b		MCF7			T47D			JIMT1			SKOV3
		1	2	3	1	2	3	1	2	3	1	2	3
	Median MFI	13892	13144	12698	15277	14283	14021	77776	53693	61231	236962	159687	127016
c		PFU/ml
		786-0										JIMT1
		0	0.1	1	10	50	100	250	500	750	1000	0	0.1	1	10	50	100	250	500	750	1000
	1	426000	127000	94000	118000	177000	920000	1620000	2100000	2260000	3610000	10600000	16200000	13500000	22800000	30400000	21400000	6000000	7000000	5400000	1950000
	2	406000	173000	106000	177000	193000	860000	1120000	2140000	1740000	2560000	7200000	10200000	9300000	15100000	22800000	20800000	7600000	12400000	3600000	2000000
	3	394000	122000		181000	148000	570000	1220000	1970000	2520000	1830000	7600000	6600000	12800000	19200000	22400000	20200000	4200000	6400000	4000000	1730000
	4	340000				480000		650000				6600000				20000000	24100000	19900000
	5	300000				750000		940000				7600000				17400000	19300000	31700000
	6	134000				510000		480000				6600000				19600000	12500000	26300000
	7	85000										8600000
	8	131000										6800000
	9	220000										5000000
	10	180000										4320000
	11	159000										3120000
	12	175000										2640000
d		Plaque diameter (mm)
		SKOV3				JIMT1				T47D				MCF7
		Mock	T-DM1	trastuzumab	colchicine	Mock	T-DM1	trastuzumab	colchicine	Mock	T-DM1	trastuzumab	colchicine	Mock	T-DM1	trastuzumab	colchicine
	1	0.79	1.182	0.343	1.47	0.231	0.525	0.373	1.884	1.624	2.015	1.049	1.499	1.44	1.65	2.31	2.349
	2	0.615	1.037	0.3	0.996	0.112	0.5	0.236	1.617	1.228	2.807	0.785	2.267	1.152	2.675	1.508	2.308
	3	0.595	0.976	0.166	1.021	0.231	0.343	0.088	1.082	1.028	1.797	1.077	1.69	1.186	2.057	1.336	1.932
	4	0.511	1.377	0.532	0.89	0.408	0.52	0.066	1.721	0.975	2.439	1.057	2.733	1.186	2.443	1.374	1.613
	5	0.581	1.028	0.268	1.088	0.177	0.522	0.131	0.69	0.723	2.153	0.358	2.678	1.6	2.333	1.771	1.502
	6	0.55	0.963	0.318	0.887	0.224	0.488	0.124	0.701	0.542	1.189	1.282	2.602	1.062	2.273	1.542	1.914
	7	0.535	0.976	0.105	1.022	0.355	0.382	0.168	1.476	0.307	1.443	0.983	1.929	1.211	1.51	0.626	2.339
	8	0.556	1.307	0.532	0.971	0.517	0.342	0.305	1.495	1.065	2.459	0.494	2.466	1.908	2.353	1.771	1.857
	9	0.601	0.976	0.3	1.342	0.28	0.306	0.125	0.731	0.655	0.763	1.31	2.149	1.316	1.903	1.594	1.679
	10	0.497	1.253	0.3	1.07	0.168	0.563	0.235	0.797	0.307	2.006	1.025	1.474	1.869	1.89	1.045	1.914
	11	0.44	1.399	0.366	1.2	0.168	0.788	0.168	0.887	0.894	2.361	1.364	2.187	1.6	2.424	1.099	2.093
	12	0.299	1.083	0.388	0.862	0.177	0.44	0.168	1.117	0.379	2.493	1.281	2.425	1.279	1.841	1.042	2.272
	13	0.356	1.018	0.217	0.917	0.079	0.262	0.141	1.028	0.979	1.857	0.945	2.417	1.741	3.19	1.554	2.019
	14	0.393	1.115	0.283	1.08	0.286	0.251	0.161	1.136	0.97	1.997	1.243	2.686	1.203	1.8	1.341	2.062
	15	0.528	1.595	0.337	1.093	0.125	0.656	0.114	0.854	0.533	2.14	1.239	3.056	0.872	2.202	1.206	2.43
	16	0.284	1.587	0.473	1.251	0.089	0.505	0.105	0.641	0.851	2.136	1.199	1.775	0.929	1.65	0.8	2.428
	17	0.459	1.301	0.249	1.178	0.151	0.289	0.062	0.896	0.632	2.114	1.323	1.711	0.911	1.408	1.407	2.602
	18	0.317	1.326	0.249	1.125	0.084	0.436	0.098	0.734	0.549	1.424	1.278	2.384	1.454	1.566	1.359	1.732
	19	0.176	1.172	0.153	0.921	0.198	0.262	0.161	1.027	0.307	1.79	0.909	2.34	1.387	2.047	1.082	1.647
	20	0.336	1.288	0.166	0.921	0.188	0.423	0.156	1.392	0.343	1.785	0.73	1.943	1.55	2.346	0.868	2.668
	21	0.425	1.111	0.533	1.463	0.116	0.605	0.211	0.777	0.327	1.659	0.917	2.361	1.914	1.998	0.868	2.339
	22	0.239	1.367	0.353	1.395	0.226	0.407	0.124	0.803	1.308	1.965	1.155	2.269	1.497	1.893	1.601	2.159
	23	0.425	0.798	0.353	1.418	0.143	0.677	0.161	0.417	0.843	3.367	1.519	2.7	1.1	2.163	1.155	2.537
	24	0.142	1.351	0.333	1.43	0.079	0.376	0.078	0.652	0.628	1.27	1.577	2.154	0.923	2.449	1.616	2.707
	25	0.079	0.862	0.263	1.353	0.214	0.393	0.039	0.967	1.047	0.962	1.495	2.793	1.303	1.814	1.175	1.883
	26	0.354	0.892	0.158	0.945	0.341	0.594	0.105	0.417	1.085	1.913	1.2	1.409	1.914	1.785	1.573	1.803
	27	0.324	0.758	0.149	1.169	0.421	0.675	0.078	0.616	0.882	2.145	1.386	1.604	1.268	2.663	1.841	1.844
	28	0.15	1.034	0.083	1.321	0.125	1.011	0.369	0.417	1.236	1.071	0.817	1.257	1.096	2.124	1.082	2.737
	29	0.275	1.609	0.379	1.268	0.151	0.522	0.141	0.435	1.458	1.425	1.327	1.572	1.148	1.574	1.112	2.794
	30	0.317	1.148	0.268	1.297	0.163	0.61	0.081	0.417	0.911	1.075	0.688	1.159	1.507	1.191	0.811	2.31
f		SKOV3 (% resazurin)
		Mock						TNF
		1	2	3	4	5	6	1	2	3	4	5	6
	Mock	117.977	111.698	113.125	86.2756	84.0017	86.9226	100.566	99.6147	96.0944	78.2265	90.3002	81.5946
	T-DM1	60.9486	63.6982	62.4138				12.3591	18.7241	14.947
	trastuzumab	105.323	103.706	105.038				86.0853	91.5941	94.1249
	colchicine	50.3687	48.5134	50.2831				15.3275	15.7462	15.0706
		JIMT1 (% resazurin)
		Mock			TNF
		1	2	3	1	2	3
	Mock	105.125	95.2798	99.5954	97.7748	92.0432	91.234
	T-DM1	52.7849	42.5017	47.795	13.7087	13.9852	12.6433
	trastuzumab	104.383	96.2239	99.5954	101.011	97.033	93.7964
	colchicine	45.0236	55.3135	56.1092	23.9515	20.2023	22.0499
		T47D (% resazurin)
		Mock			TNF
		1	2	3	1	2	3
	Mock	102.876	96.3028	100.821	87.6637	97.9208	95.2039
	T-DM1	94.7561	95.3667	97.6664	64.168	66.6814	64.982
	trastuzumab	91.9883	95.7635	97.0151	95.6109	100.302	92.1919
	colchicine	95.4481	92.5887	95.8042	66.3354	69.0319	70.8636
		MCF7 (% resazurin)
		Mock			TNF
		1	2	3	1	2	3
	Mock	77.7688	109.615	112.617	87.7079	90.3043	93.0629
	T-DM1	102.394	95.6592	100.771	70.4016	73.858	68.9655
	trastuzumab	117.809	105.801	119.838	96.0649	98.2556	98.6613
	colchicine	103.773	117.16	113.996	77.9229	78.5477	76.5193
g	786-0 (PFU/ml)
		Mock				T-DM1
		1	2	3	4	1	2	3	4
	Mock	1600000	1730000	1480000	1450000	16300000	17000000	11300000	9750000
	trastuzumab	1550000	1530000	1230000	1100000	2980000	3230000	3200000	3300000
	IVIG	1800000	1500000	1750000	1600000	14500000	10500000	10300000	11800000
	JIMT1 (PFU/ml)
		Mock				T-DM1
		1	2	3	4	1	2	3	4
	Mock	16000000	14000000	9250000	7500000	55000000	72500000	62500000	52500000
	trastuzumab	9250000	8500000	11000000	16000000	11000000	11300000
	IVIG	12000000	14000000	18500000	14500000	55000000	62500000	45000000	27000000

## Sheet: Figure 3
a	DPT	PBS (IT) + PBS (IV)	Kadcyla (IV)	VSVD51 (IT)	VSVD51 (IT) + Kadcyla (IV)
	15
	48	1
	56		1	1
	59	1
	61			1
	62	1	1
	62	1
	62	1
	66	1		1
	69		1
	72	1	1
	75	1
	77	1		1	1
	80	1
	82			1
	84	1
	86	1	1
	86	1
	91		1
	92	1	1
	98	1
	100		1	1
	101			1
	102		1	1
	102			1
	102			1
	102			1
	103				1
	103				1
	106				1
	106				1
	108				1
	108				1
	112	1		1	1
	115			1	1
	120			1
	120			1
	120			1
	122				1
	124		1
	124		1
	134			1
	135	1	1		1
	138		1
	157				1
	157				1
	161				1
	161				1
	180		1	1
	187				1
	212			1
	226				0
	226				0
	226		0		0
	226		0		0
c		4T1			AF2028			AF2068			AF2149
		1	2	3	1	2	3	1	2	3	1	2	3
	Median MFI	1209	1168	1156	13828	13204	13053	141537	142937	93910	14184	14891	14416
e	T-DM1 (ug/ml)	AF2028						AF2068						AF2149
		1	2	3	4	5	6	1	2	3	4	5	6	1	2	3
	0	1280000	4800000	4000000	1580000	2680000	1540000	790000	1020000	810000	660000	780000	1070000	3940000	2640000	3240000
	1	4300000	2230000	3580000				4040000	3050000	2910000				1960000	2140000	3880000
	5	3840000	2560000	4810000				3070000	1850000	1930000				1800000	2680000	5000000
	10	1590000	1840000	2220000				3593333	2306667	3580000				2000000	1400000	2540000
	25	2490000	1930000	1850000				5500000	3300000	4400000				1360000	1590000	3670000
	50	1410000	1350000	3820000				11000000	4400000	7700000				1340000	1740000	2000000
	100	1550000	2250000	1670000				11600000	9600000	11600000				1580000	780000	3540000

## Sheet: Supplementary Figure 2
c		4T1.2			4T1.2-HER2			4T1			GM38			786-0			MCF7			T47D			JIMT1			SKOV3			AF2028			AF2068			AF2149
		1	2	3	1	2	3	1	2	3	1	2	3	1	2	3	1	2	3	1	2	3	1	2	3	1	2	3	1	2	3	1	2	3	1	2	3
	Median MFI	630	602	412	59904	79896	62589	1209	1168	1156	19807	18941	19031	11586	10723	10626	13892	13144	12698	15277	14283	14021	77776	53693	61231	236962	159687	127016	13828	13204	13053	141537	142937	93910	14184	14891	14416

## Sheet: Supplementary Figure 3
		GFP cell count
			trastuzumab			T-DM1
T-4h		Mock	100	500	1000	100	500	1000
	1	386	295	135	121	2024	1723	1132
	2	371	378	156	141	2167	2183	1375
	3	455	284	141	92	2653	2011	1542
	4	314
	5	376
	6	327
			trastuzumab			T-DM1
T=0h		Mock	100	500	1000	100	500	1000
	1	428	297	200	139	1437	1213	1027
	2	353	323	169	112	1004	1433	1070
	3	325	339	173	114	1086	1252	564
	4	323
	5	323
	6	278
			trastuzumab			T-DM1
T+4h		Mock	100	500	1000	100	500	1000
	1	386	314	145	131	523	590	472
	2	369	282	191	143	576	647	486
	3	352	301	188	154	694	680	605
	4	368
	5	288
	6	336

## Sheet: Supplementary Figure 4
b		PFU/ml
	TDM1 (ug/ml)	786-0			GM38
		1	2	3	1	2	3
	0	308000	223333	286000	30000	59000	41000
	1000	5113334	3006667	3153333	35466.7	60000	34000

## Sheet: Supplementary Figure 5
b		IFITM1/GAPDH
		Mock			trastuzumab (100 ug/ml)			Colchicine (250 nM)			T-DM1 (100 ug/ml)
		1	2	3	1	2	3	1	2	3	1	2	3
	Uninfected	1.01185	1.00696	0.981459	0.958599	1.0324	1.38895	0.10104	0.0758872	0.0889415	0.336575	0.256139	0.481297
	12 hpi	5.63728	16.4841	11.8023	7.79744	12.8082	25.2813	2.58113	1.91454	1.02456	2.6926	2.74347	2.96905
	18 hpi	74.1307	72.9583	76.5325	82.8253	91.646	90.6981	15.3589	8.73011	11.3687	29.1819	17.0299	20.001
	24 hpi	103.25	143.609	111.662	108.609	121.179	152.959	26.1004	17.8271	23.8845	54.1166	48.5029	57.3213
		IFITM1 Ct values
		Mock			trastuzumab (100 ug/ml)			Colchicine (250 nM)			T-DM1 (100 ug/ml)
	Uninfected	24.713	24.542	24.895	24.709	24.406	24.096	28.191	28.409	28.649	26.547	26.866	26.436
	12 hpi	22.564	21.044	21.151	21.785	21.884	22.379	24.633	24.299	24.569	23.347	23.459	23.943
	18 hpi	19.328	18.939	18.945	19.558	19.19	19.35	21.682	22.806	21.872	21.32	21.47	21.575
	24 hpi	18.889	17.701	18.261	18.334	18.33	18.274	21.363	21.742	21.075	20.069	20.267	19.871
		GAPDH Ct values
		Mock			trastuzumab (100 ug/ml)			Colchicine (250 nM)			T-DM1 (100 ug/ml)
	Uninfected	16.144	15.966	16.282	16.062	15.866	15.984	16.298	16.103	16.572	16.39	16.315	16.795
	12 hpi	16.473	16.501	16.126	16.162	16.977	18.453	17.415	16.65	16.018	16.19	16.329	16.927
	18 hpi	16.954	16.542	16.617	17.344	17.122	17.267	17.037	17.346	16.793	17.601	16.974	17.311
	24 hpi	16.993	16.281	16.478	16.511	16.665	16.945	17.483	17.312	17.067	17.241	17.281	17.126

## Sheet: Supplementary Figure 7
a
		786-0 (VEU)										MCF7 (VEU)										T47D (VEU)										JIMT1 (VEU)										SKOV3 (VEU)
	MOI	1	2	3	4	5	6	7	8	9	10	1	2	3	4	5	6	7	8	9	10	1	2	3	4	5	6	7	8	9	10	1	2	3	4	5	6	7	8	9	10	1	2	3	4	5	6	7	8
	0.001	0	0	0	0	0	0	0	0	0	0	9855928	10422430	11465530	12401740	11249150	9439744	8817077	12210740	9937160	9524577	121213	400551	195753	85288.9	258983	190046	241412	253663	376519	15574.9	6470.9	24415.6	2523015	2430723	742285	2690.12	1605407	28303.7	99054.6	3302.97	3772.76	345.19	0	23.9944	0	1699.86	0	1142535
	0.01	0	0	0	0	0	0	0	0	0	0	10520700	13077280	13701100	13239400	14966620	10434880	14355240	13628320	15782560	16141430	115375	194591	158950	389484	637931	180779	178454	255686	361040	590728	2762592	5917.17	75265.3	2712103	1697299	242710	4135987	8886.07	958456	2042200	399751	1253034	106886	837652	212019	534175	284.1	949240
	0.1	0	1989.34	0	1564.92	1718.02	1696.2	0	253.261	3305.49	1902.8	14094790	12979690	15402450	15644620	18941640	19073420	14002820	15432180	15651850	11972690	124802	755199	561495	163214	162409	754050	717374	710292	453865	659888	2940966	2738371	2267270	2719971	2194516	2346315	2214620	1943153	1623596	3118072	774948	152914	216004	150244	989646	1072282	497996	1380501
	1	8837.12	11152.5	8828.84	0	7349.12	11533.2	16959.1	10642.8	15712.3	20538.2	13350330	10433450	12368770	15229360	22064390	19765610	21602260	17404450	14106380	18972770	115768	586572	170704	352194	428926	482226	783841	357523	544168	266028	2653970	2797157	2220294	2530991	2171668	2609916	3331582	2339979	1626013	2185902	419613	474436	1530601	935948	885933	1945487	2223951	1689229
[truncated: 2 more columns]

## Sheet: Supplementary Figure 8
a
		4T1.2			4T1.2-HER2
		1	2	3	1	2	3
	Median MFI	630	602	412	59904	79896	62589
d		Length (mm)
		4T1.2				4T1.2-HER2
		Mock	Colch	Tras	T-DM1	Mock	Colch	Tras	T-DM1
	1	0.582186	1.16793	0.422094	0.61715	0.666057	1.43543	0.451776	1.0115
	2	0.532544	0.932833	0.395123	0.485891	0.591653	1.10265	0.323645	1.1252
	3	0.489217	1.04807	0.325764	0.434894	0.433017	1.05854	0.300188	1.30438
	4	0.379311	0.976311	0.500816	0.61715	0.670465	1.39205	0.355404	1.57728
	5	0.235239	0.685832	0.503255	0.456835	0.558816	1.03929	0.40025	0.96179
	6	0.235239	0.685832	0.370879	0.434144	0.387392	1.516	0.702634	0.539889
	7	0.483528	0.976311	0.371429	0.676151	0.606121	0.908991	0.335103	0.595739
	8	0.297556	1.12448	0.400255	0.520872	0.553519	0.948465	0.459886	1.13807
	9	0.409139	0.678735	0.471429	0.71506	0.545	1.21731	0.557816	1.13242
	10	0.297556	0.5059	0.214761	0.609173	0.484396	1.42616	0.375632	0.841061
	11	0.379311	0.964908	0.414532	0.485219	0.533106	1.54499	0.459886	1.12474
	12	0.33475	1.11459	0.458035	0.229841	0.529845	1.57188	0.513316	1.17301
	13	0.382941	1.24699	0.380952	0.592346	0.46876	1.77094	0.431815	0.968255
	14	0.597556	1.09806	0.454357	0.362413	0.512217	1.61346	0.689829	0.446804
	15	0.409139	0.98251	0.339133	0.36116	0.821043	1.44312	0.308164	1.04801
	16	0.371945	0.921476	0.385685	0.571044	0.381986	1.25446	0.483322	0.893609
	17	0.510587	0.791154	0.457143	0.924536	0.618324	1.65139	0.552579	0.785446
	18	0.323304	0.934726	0.343386	0.717933	0.3484	1.4527	0.469868	1.04155
	19	0.372759	0.944216	0.291373	0.428278	0.733419	0.969348	0.48867	0.784784
	20	0.438692	0.856102	0.217176	0.517496	0.448353	0.969348	0.684533	1.11032
	21	0.36104	0.424445	0.499977	0.53252	1.06852	0.867012	0.466908	1.22998
	22	0.645181	0.298587	0.571429	0.452036	0.681602	1.34133	0.614356	0.745604
	23	0.299615	1.10058	0.45754	0.484547	0.754946	1.45333	0.448353	1.2441
	24	0.42372	0.378499	0.380952	0.440528	0.347515	0.691474	0.484038	1.28742
	25	0.408951	0.476967	0.384655	0.478835	0.670207	1.23241	0.258634	1.31933
	26	0.413306	0.932091	0.312005	0.348804	1.10092	0.681602	0.383344	1.46642
	27	0.30166	1.02437	0.351382	0.517496	1.11701	1.71293	0.318669	0.744674
	28	0.37277	1.84263	0.255551	0.47576	0.47747	1.16113	0.316486	0.695029
	29	0.488431	1.10114	0.291373	0.447141	0.603957	0.992996	0.494662	1.09049
	30	0.476967	1.06624	0.243277	0.772916	0.674331	1.24008	0.514917	1.34248
	31	0.570315	1.31444	0.325764	0.488735	0.652977	0.896706	0.289011	1.01772
	32	0.326145	1.11831	0.271429	0.627759	0.424892	1.50278	0.409571	1.2657
	33	0.397564	1.16226	0.236471	0.360482	0.447493	1.13974	0.372337	0.976
	34	0.316153	1.27815	0.409081	0.421375	0.446804	1.34686	0.547538	1.09247
	35	0.268213	1.10476	0.315582	0.35753	0.720279	1.352	0.849875	1.06737
	Fold Change	1	2.35347	0.921565	1.27111	1	2.08241	0.764345	1.71666
	Mean	0.403786	0.950298	0.372115	0.513259	0.602309	1.25425	0.460372	1.03396
	STDev	0.103151	0.303104	0.0890859	0.138345	0.194787	0.286902	0.133367	0.257805
	%CV	25.5459	31.8957	23.9404	26.9542	32.34	22.8743	28.9695	24.9337
	SEM	0.0174357	0.051234	0.0150583	0.0233846	0.032925	0.0484953	0.0225432	0.043577
	Sqrrt(N)	5.91608	5.91608	5.91608	5.91608	5.91608	5.91608	5.91608	5.91608

## Sheet: Supplementary Figure 9
b		(PFU/ml)
		AF2028			AF2068			AF2149
		1	2	3	1	2	3	1	2	3
	Mock	90000	49000	102000	1440000	2000000	2080000	107000	78000	320000
	Colchicine	2820000	2760000	3060000	10200000	8000000	12200000	4600000	7200000	7400000
d		Viability (% resazurin)
	T-DM1 (ug/ml)	AF2028			AF2068			AF2149
	0	122.245	87.5	90.2554	110.288	90.061	99.6513	122.245	87.5	90.2554
	1	98.9247	86.3575	86.0887	47.8466	65.0392	80.4185	70.2285	73.1183	77.3521
	5	95.3629	95.9005	95.9677	60.558	56.7132	51.6565	69.4892	77.0833	99.1263
	10	77.621	99.7984	91.8683	71.5344	89.6251	57.6024	85.9543	83.5349	92.0699
	25	80.9812	92.5403	80.914	68.9276	70.1744	59.1282	63.6895	94.8253	92.9436
	50	76.3441	82.5941	88.172	65.449	52.2145	52.6242	70.3629	85.0807	71.2366
	100	93.078	104.301	77.6882	77.306	55.7193	60.6975	88.9113	71.4382	92.2043
